# Supplementary material for: Highly Polymorphic Microsatellite Markers for the Assessment of Male Reproductive Skew and Genetic Variation in Critically Endangered Crested Macaques (Macaca nigra)
Source: Int J Primatol. 2017 Jul 21;38(4):672–91. doi: 10.1007/s10764-017-9973-x (PMC5550527; doi:10.1007/s10764-017-9973-x)
Supplement: Supplementary file 1 — (XLSX 36 kb) [file 10764_2017_9973_MOESM1_ESM.xlsx]

## Sheet: genotypes
Dummy Identity	Type	D1s548a	D1s548b	D5s1457a	D5s1457b	D6s501a	D6s501b	D7s2204a	D7s2204b	D10s1432a	D10s1432b	D11s925a	D11s925b	D18s536a	D18s536b	D3s1768a	D3s1768b	D14s255a	D14s255b	D6s493a	D6s493b	D12s67a	D12s67b	D13s765a	D13s765b
1	pot. sire	195	197	123	131	133	133	220	228	136	144	193	209	148	156	129	149	97	97	151	155	175	183	157	161
2	pot. sire	195	205	127	127	141	141	236	240	140	144	193	221	148	148	137	149	95	97	147	151	167	167	157	165
3	mother	195	197	127	131	133	133	232	240	144	144	209	213	144	156	137	149	93	97	147	155	167	171	153	153
4	mother	195	197	127	131	137	141	236	240	144	144	181	209	148	152	141	149	93	95	155	155	163	167	157	157
5	pot. Sire	195	195	127	127	133	133	236	240	140	144	181	221	148	156	129	145	93	97	155	159	0	0	149	153
6	pot. sire	195	195	127	131	137	141	236	240	140	144	209	211	148	152	137	141	93	97	151	155	159	163	157	157
7	pot. sire	197	201	127	127	137	141	240	240	140	144	209	217	148	156	137	137	93	97	155	155	159	183	153	157
8	mother	195	197	127	131	133	137	220	236	140	144	209	213	152	156	137	137	93	95	147	155	159	159	153	157
9	offspring	195	197	127	131	133	133	236	236	140	144	209	213	152	156	137	137	93	95	151	155	155	159	153	157
10	mother	195	201	127	131	133	141	232	232	140	148	181	209	156	156	149	157	95	97	147	155	159	163	153	157
11	mother	197	197	127	135	133	137	232	240	136	144	209	209	152	156	137	145	95	97	147	155	167	171	157	157
12	offspring	197	197	127	131	133	137	240	240	136	140	209	209	152	156	145	149	95	95	155	155	163	171	157	161
13	pot. sire	195	195	127	131	137	145	228	232	136	144	209	221	156	156	141	145	97	97	155	159	159	171	157	161
14	pot. sire	195	197	123	127	133	137	236	240	140	140	213	215	148	156	137	137	93	93	147	151	167	179	149	161
15	mother	195	197	127	135	133	133	0	0	144	144	193	209	0	0	145	149	93	95	147	151	167	175	153	157
16	mother	197	205	131	131	133	133	236	240	140	140	207	209	144	156	137	149	93	97	155	155	167	171	149	153
17	offspring	195	205	127	131	129	133	236	240	140	144	207	209	152	156	0	0	97	97	155	155	159	167	145	149
18	offspring	195	197	123	131	133	133	232	240	140	144	193	209	144	152	137	141	97	97	151	155	159	171	149	157
19	pot. sire	195	201	127	135	133	137	220	236	140	148	193	213	148	152	129	149	95	97	151	155	163	175	149	153
20	pot. sire	201	205	131	131	137	141	220	240	140	144	209	209	148	152	145	149	95	97	151	151	159	171	149	161
21	mother	195	197	127	139	141	141	228	236	140	140	193	207	152	152	137	149	93	95	147	155	163	175	153	161
22	mother	195	197	123	127	133	137	236	236	140	144	207	209	148	152	145	149	93	95	151	155	155	163	153	157
23	offspring	195	195	127	127	133	137	232	236	144	144	193	209	148	152	141	149	95	97	151	155	163	163	157	157
24	mother	195	195	127	131	133	141	236	240	140	144	193	221	148	156	129	145	93	97	155	155	155	159	149	149
25	offspring	195	201	123	127	141	141	232	240	140	144	209	221	148	156	145	149	93	95	155	155	159	163	149	161
26	pot. Sire	195	195	123	127	133	137	232	240	136	144	193	209	148	152	141	145	97	97	151	155	159	163	145	157
27	pot. sire	195	195	123	127	133	133	232	236	140	144	209	217	144	152	141	141	93	95	151	155	155	167	157	161
28	mother	201	201	127	131	137	141	228	236	136	140	209	213	156	160	137	137	95	95	151	155	159	163	157	161
29	offspring	197	201	131	131	133	137	228	240	140	140	209	213	152	156	137	137	93	95	151	155	159	171	161	161
30	mother	195	205	127	127	141	141	232	244	140	148	207	209	148	148	145	149	93	95	155	155	167	167	157	165
31	offspring	201	205	127	127	137	141	228	244	140	148	207	217	148	148	137	145	93	95	147	155	159	167	157	165
32	mother	195	197	127	135	133	133	236	240	136	140	181	209	144	148	137	145	93	93	147	155	159	167	149	157
33	offspring	195	197	131	135	133	141	240	240	136	144	181	209	148	156	145	149	93	95	147	155	163	167	149	161
34	pot. Sire	195	201	127	131	133	133	232	236	140	140	209	213	148	152	129	149	93	95	151	155	159	183	153	157
35	pot. sire	195	197	127	131	137	137	232	236	136	144	207	209	148	152	141	149	93	97	151	151	159	163	145	149
36	pot. sire	195	195	123	127	133	137	232	236	140	144	193	207	144	152	129	137	95	97	151	151	167	171	145	161
37	mother	195	201	127	131	137	141	228	244	140	144	209	213	148	160	137	145	93	95	147	155	159	175	157	161
38	offspring	195	201	127	131	133	137	240	244	140	140	207	213	152	160	137	137	93	93	151	155	159	175	161	165
39	mother	195	201	127	127	133	137	232	236	140	144	209	209	148	152	141	149	93	95	151	151	155	163	153	157
40	offspring	195	201	127	135	137	141	236	236	140	140	209	215	152	156	141	141	93	95	147	151	155	167	153	157
41	pot. sire	195	197	127	127	133	141	232	244	136	144	209	211	148	156	129	145	97	97	147	155	159	171	149	157
42	pot. sire	195	205	123	127	133	137	232	236	140	144	209	221	156	160	137	145	95	97	147	159	159	171	145	149
43	mother	195	197	131	135	133	137	232	236	144	148	209	209	156	156	149	157	95	97	155	155	163	167	157	157
44	offspring	195	197	131	131	137	141	232	232	140	148	209	215	156	156	141	149	93	95	147	155	163	175	157	161
45	mother	195	197	127	131	133	137	236	240	140	144	209	213	152	152	137	149	95	95	147	155	159	167	145	157
46	offspring	195	205	127	127	133	137	236	240	140	140	207	209	148	152	137	137	95	95	147	147	159	171	153	157
47	offspring	195	201	123	131	137	137	236	240	140	144	209	209	152	156	137	149	95	95	147	155	163	167	145	157
48	pot. sire	195	205	123	127	141	141	232	244	140	140	209	217	148	156	137	145	93	95	147	155	167	175	157	161
49	mother	191	195	123	127	133	141	236	240	144	148	181	193	148	152	145	149	95	95	151	155	159	167	149	153
50	mother	191	195	123	127	133	137	220	232	140	140	211	213	148	148	137	149	95	95	147	155	159	175	157	157
51	offspring	191	195	127	135	137	141	220	236	140	140	209	211	148	156	137	137	93	95	147	151	159	167	157	161
52	offspring	191	205	127	135	133	133	232	240	140	140	193	213	148	156	137	141	93	95	147	147	159	175	157	157
53	mother	195	201	127	127	137	141	232	240	140	144	207	209	152	156	137	145	93	95	155	155	163	171	149	157
54	offspring	195	205	127	131	137	141	232	236	140	140	207	209	148	156	129	145	95	95	147	155	163	163	153	157
55	offspring	197	201	127	131	141	141	240	240	140	144	209	209	148	156	137	149	93	95	155	155	163	171	157	161
56	pot. Sire	195	195	131	135	137	141	232	236	140	140	209	215	140	156	137	141	93	93	147	151	167	175	153	161
57	pot. Sire	195	195	123	135	133	133	236	240	140	148	181	193	152	152	149	149	97	97	151	155	167	175	149	157
58	mother	201	205	127	127	133	141	236	240	140	144	209	213	148	148	137	145	95	97	155	155	159	175	153	165
59	offspring	195	205	127	127	141	141	236	240	140	144	209	209	148	152	141	145	93	97	147	155	155	175	161	165
60	mother	195	205	127	131	129	133	232	236	140	140	181	209	148	152	141	145	95	97	155	155	159	175	153	157
61	offspring	195	205	131	131	133	141	236	236	136	140	0	0	148	156	137	145	93	97	147	155	159	171	157	161
62	offspring	195	195	131	135	133	133	232	236	140	148	181	193	148	152	141	149	95	97	155	155	175	175	149	157
63	mother	191	195	123	131	133	141	236	240	144	144	193	213	144	148	129	149	95	97	151	155	159	159	149	157
64	offspring	191	195	127	131	133	141	236	240	140	144	213	221	144	148	129	129	97	97	155	155	159	159	149	157
65	offspring	195	197	131	131	133	137	232	240	140	144	209	213	148	148	149	149	95	95	151	155	159	163	157	161
66	pot. sire	195	201	123	123	133	137	236	240	140	140	181	181	148	156	145	149	93	95	155	155	159	171	153	157
67	pot. sire	195	205	123	127	133	137	236	240	140	140	209	209	144	148	141	149	93	95	155	155	171	175	153	157
68	mother	191	205	127	131	133	137	240	240	140	140	209	213	148	156	129	145	97	97	155	155	159	171	157	161
69	offspring	197	205	127	131	133	145	240	240	140	140	209	209	148	152	141	145	93	97	147	155	159	159	157	161
70	mother	195	201	127	131	133	133	232	236	140	148	209	215	156	156	145	149	95	95	151	155	159	163	153	165
71	offspring	195	201	131	131	133	141	232	236	140	148	215	215	156	156	137	149	93	95	147	151	159	175	153	165
72	offspring	195	195	127	131	133	137	232	236	140	144	209	215	156	156	137	149	93	95	151	155	163	171	161	165
73	mother	191	195	127	127	133	141	236	240	144	144	209	213	144	148	129	149	95	97	151	155	159	171	149	157
74	offspring	195	205	127	127	137	141	240	240	140	144	209	209	144	148	129	137	95	97	147	155	159	163	153	157
75	offspring	195	201	127	131	133	137	236	240	144	144	209	213	148	148	129	149	93	95	151	155	159	163	157	157
76	pot. Sire	195	205	127	127	137	141	236	240	144	144	193	221	148	148	149	153	95	97	151	155	159	167	157	157
77	pot. sire	195	201	127	135	133	141	232	240	140	144	209	213	152	156	141	145	95	97	147	155	167	171	153	157
78	mother	197	201	127	127	133	137	236	240	140	144	181	209	148	152	141	149	95	97	147	155	159	163	149	161
79	offspring	195	201	127	135	137	141	236	240	140	144	181	215	152	156	137	141	93	97	147	151	163	167	153	161
80	offspring	195	201	127	127	133	137	236	240	140	144	181	209	148	152	149	149	95	97	151	155	159	183	157	161
81	mother	195	205	123	127	137	141	240	244	144	148	193	211	148	148	129	141	93	97	147	155	159	171	157	165
82	offspring	205	205	127	131	137	141	236	240	140	148	209	211	148	148	137	141	93	93	147	155	171	171	153	157
83	offspring	195	201	123	127	141	141	240	244	144	148	193	209	148	148	129	149	93	95	147	155	163	171	157	157
84	pot. sire	195	195	127	131	133	137	232	236	140	144	181	211	148	152	145	149	95	97	155	155	159	159	153	157
85	pot. Sire	195	201	127	131	133	141	236	240	140	140	181	209	148	152	137	141	93	95	147	155	159	163	161	165
86	mother	191	205	127	127	133	137	240	240	140	144	213	213	148	156	145	145	95	95	147	151	159	171	157	165
87	offspring	191	197	127	131	133	137	240	240	144	144	213	213	152	156	141	145	95	95	151	151	159	159	157	165
88	mother	195	201	123	131	141	141	232	236	140	144	211	217	148	156	145	149	95	97	155	155	159	167	153	161
89	offspring	195	201	127	131	133	141	232	236	140	144	209	211	156	156	145	149	93	97	147	155	167	171	161	161
90	mother	191	195	127	131	133	137	236	240	140	144	209	213	144	148	0	0	93	95	151	155	159	167	149	153
91	offspring	195	205	127	131	137	137	236	240	140	144	207	209	144	144	129	149	93	95	147	155	167	171	149	153
92	offspring	195	197	127	131	137	137	236	240	140	144	209	209	144	156	149	149	95	95	147	155	159	163	149	161
93	pot. sire	195	201	127	127	137	141	236	240	140	144	207	209	148	152	137	141	93	95	151	155	167	175	157	165
94	pot. sire	195	201	127	135	133	133	240	240	140	144	209	213	148	152	145	149	95	95	151	155	175	175	157	157
95	mother	195	197	131	135	133	141	236	240	144	144	209	213	148	148	145	149	95	97	151	155	159	175	153	157
96	offspring	195	195	127	131	133	133	232	236	140	144	209	213	148	156	145	149	93	95	151	155	159	183	157	157
97	mother	195	197	127	131	137	141	236	240	140	144	193	209	148	152	137	141	93	97	155	155	167	171	137	157
98	offspring	191	195	127	131	133	141	236	240	140	144	193	213	144	148	129	137	97	97	155	155	163	167	149	157
99	offspring	197	201	123	131	137	141	236	240	140	140	209	209	148	148	137	149	93	95	155	155	163	171	157	157
100	pot. Sire	195	201	127	127	137	137	228	240	140	148	215	217	148	148	137	149	93	93	147	155	159	167	157	157
101	pot. sire	191	195	131	131	133	133	232	240	140	140	209	217	144	148	137	149	93	95	155	159	151	175	153	157
102	mother	195	205	131	139	141	141	228	232	136	140	193	207	152	156	145	149	93	93	151	155	171	175	157	165
103	offspring	195	195	127	139	141	141	228	236	136	144	207	209	152	156	141	149	93	93	147	151	163	175	153	157
104	mother	195	195	123	131	133	137	240	240	140	140	209	211	148	152	137	149	95	95	151	159	151	159	157	157
105	offspring	195	195	131	137	133	141	236	240	140	140	0	0	148	156	137	141	93	95	0	0	151	175	157	161
106	pot. sire	197	197	127	135	129	133	232	240	136	140	209	215	148	156	137	145	93	97	147	151	171	175	149	157
107	pot. Sire	197	205	127	127	133	141	240	244	144	148	193	209	148	160	141	149	97	97	155	159	155	167	157	157
108	mother	195	205	127	127	133	141	236	236	140	140	207	211	148	152	137	141	93	95	147	147	163	179	153	157
109	mother	195	197	127	131	133	137	236	240	140	144	207	209	156	156	145	149	93	95	147	151	167	171	149	157
110	offspring	195	195	123	131	137	137	232	240	136	144	193	209	152	156	145	149	93	97	147	155	163	171	145	157
111	mother	185	195	127	127	133	137	236	236	140	140	209	221	148	148	129	149	95	95	155	155	0	0	149	157
112	offspring	195	201	123	127	137	137	236	240	140	144	209	209	148	156	129	149	95	95	155	155	159	163	149	161
113	pot. sire	191	195	127	139	129	137	228	232	136	144	207	209	148	156	137	141	93	93	151	151	151	159	157	161
114	pot. sire	197	205	127	131	133	141	240	244	140	144	209	213	152	156	141	145	93	95	147	151	171	175	153	165
115	pot. Sire	205	205	127	127	141	141	236	240	140	144	181	207	152	152	141	149	93	97	147	155	159	167	149	157
116	mother	191	197	127	127	137	137	240	240	140	140	207	209	144	152	137	141	93	93	147	155	159	167	157	165
117	offspring	191	195	127	131	133	137	240	244	140	144	209	213	0	0	137	141	93	97	147	155	159	171	153	165
118	pot. sire	195	195	127	127	133	141	232	240	140	144	193	213	148	152	129	149	95	97	155	155	171	179	149	157
119	pot. sire	195	195	123	127	133	137	232	244	144	144	193	209	152	152	129	141	95	97	151	155	167	171	145	157
120	mother	197	197	123	127	137	137	236	240	140	144	209	209	148	152	141	141	93	97	155	155	159	167	157	165
121	offspring	197	197	127	127	133	137	240	240	140	144	193	209	148	152	141	141	95	97	147	155	159	179	157	157
122	mother	195	205	127	131	137	141	228	240	140	144	209	213	144	152	149	149	95	97	151	155	159	159	149	157
123	offspring	195	197	131	131	137	141	228	232	140	144	209	209	152	156	149	149	95	95	147	155	159	163	157	161
124	pot. sire	195	195	127	127	129	133	236	240	136	144	209	209	144	148	137	141	95	95	155	155	163	175	157	161
125	pot. Sire	195	195	127	127	133	141	236	240	140	144	207	209	152	152	137	141	93	93	147	151	155	163	153	161
126	mother	191	205	127	131	133	137	240	244	140	144	207	211	148	152	141	149	93	95	147	151	171	175	157	165
127	mother	191	195	123	127	133	137	220	236	136	140	211	213	148	156	149	149	95	95	147	159	171	175	157	157
128	offspring	191	195	127	135	137	141	220	232	140	140	209	209	148	156	141	149	93	95	147	147	175	175	157	161
129	mother	195	205	127	127	133	141	232	232	136	140	181	213	152	156	141	149	95	95	151	151	159	179	149	153
130	offspring	195	205	127	127	133	141	232	236	140	144	193	213	148	152	141	149	95	95	151	155	159	167	153	157
131	pot. Sire	195	205	127	131	137	141	236	240	140	140	0	0	144	148	129	137	93	95	147	147	163	171	153	157
132	pot. Sire	195	197	123	131	133	137	240	244	140	144	209	213	152	156	137	141	95	95	147	151	159	171	157	165
133	mother	195	205	127	131	133	141	220	240	140	140	209	213	148	152	129	137	95	97	147	155	159	159	157	157
134	offspring	195	197	131	131	141	145	240	240	140	140	209	209	152	152	137	141	93	95	147	155	159	159	157	165
135	mother	197	197	123	131	133	137	236	240	144	144	181	209	144	156	141	145	93	93	147	151	159	171	149	157
136	offspring	197	201	131	131	133	137	236	236	140	144	181	213	144	152	145	149	93	95	147	151	159	159	157	157
137	mother	191	195	127	127	137	137	240	244	140	144	209	211	148	156	141	145	93	97	151	155	167	171	153	161
138	offspring	191	197	127	131	137	137	240	244	140	144	209	209	148	156	141	149	95	97	155	155	163	171	153	157
139	pot. Sire	197	205	127	135	133	133	236	240	140	144	193	215	148	156	137	141	93	95	147	151	175	179	149	157
140	pot. Sire	195	197	127	131	133	145	240	244	140	140	207	209	148	152	137	141	93	95	0	0	159	171	161	165
141	mother	195	205	127	135	137	141	232	232	140	140	209	209	148	156	149	149	95	95	147	155	159	163	157	165
142	offspring	205	205	127	135	133	141	232	240	140	144	209	215	140	148	141	149	93	95	151	155	159	179	149	165
143	mother	191	197	131	135	133	137	236	240	136	144	209	215	144	156	137	149	93	95	147	155	167	171	157	157
144	offspring	191	205	127	135	137	141	240	240	136	140	209	211	144	144	137	149	93	93	147	155	167	171	157	157
145	offspring	197	201	123	131	133	141	236	240	136	144	209	215	144	148	137	149	95	95	147	155	163	171	157	157
146	offspring	197	201	123	135	133	141	240	240	136	140	207	209	148	156	137	149	95	95	147	155	163	171	157	157
147	pot. sire	195	205	127	127	133	141	232	240	136	140	213	221	152	156	129	149	93	95	151	159	159	179	149	153
148	pot. sire	191	195	127	127	137	141	232	236	140	144	209	209	152	152	137	145	93	93	151	155	163	171	157	161
149	mother	197	205	127	131	137	141	232	236	144	148	181	209	148	156	141	149	93	95	151	155	163	167	149	157
150	offspring	195	197	127	131	141	141	232	232	140	144	209	215	148	156	141	141	93	95	151	151	167	175	157	161
151	pot. Sire	191	195	127	131	133	137	232	236	144	144	213	221	144	156	129	149	95	97	155	155	163	167	149	153
152	pot. sire	191	195	127	131	133	133	236	240	140	144	213	221	148	156	145	149	93	95	155	155	167	167	149	153
153	mother	197	201	127	131	137	141	236	240	136	140	207	209	140	148	129	149	93	97	151	155	167	175	157	157
154	offspring	197	197	127	131	137	141	236	244	136	144	209	209	148	160	141	149	93	97	155	155	155	167	157	157
155	pot. Sire	191	195	127	131	133	137	232	244	144	144	209	213	156	156	137	149	93	97	147	155	171	171	153	161
156	pot. sire	195	197	127	131	133	141	236	240	140	144	209	213	152	156	137	149	93	93	147	155	175	175	153	157
157	pot. sire	195	197	127	131	133	137	236	236	136	144	207	209	148	156	141	149	93	93	147	155	167	167	157	161
158	mother	197	205	127	131	133	133	232	236	136	148	209	209	148	156	141	149	95	97	155	155	159	167	137	157
159	offspring	197	205	127	131	133	141	232	240	144	148	209	209	148	156	141	141	97	97	155	155	167	171	157	157
160	pot. sire	197	197	123	131	133	137	236	236	140	144	209	217	148	160	141	149	93	97	155	159	159	179	153	157
161	mother	201	205	123	135	133	141	0	0	140	140	209	217	148	156	145	149	93	95	147	155	163	167	161	165
162	mother	191	201	123	127	129	133	232	232	140	144	211	213	148	152	145	149	95	95	147	155	159	171	145	157
163	offspring	191	205	123	127	133	141	232	236	140	144	211	211	144	152	137	149	95	95	139	147	163	171	153	157
164	offspring	191	201	123	131	133	141	228	232	140	144	209	211	148	156	145	149	95	95	151	155	159	163	157	157
165	pot. sire	197	197	131	135	133	137	232	236	136	140	211	213	148	152	137	137	95	97	151	155	167	171	157	157
166	mother	195	201	127	127	141	141	236	236	140	148	213	215	148	156	129	145	95	97	151	155	159	167	157	161
167	mother	197	197	127	131	137	141	236	240	140	144	207	209	144	148	129	145	93	97	151	151	159	167	153	157
168	offspring	195	197	131	135	137	141	232	240	140	140	209	215	144	156	129	141	93	97	151	151	159	175	153	157
169	offspring	197	205	127	131	141	141	236	240	144	144	207	207	148	152	129	149	93	97	151	155	167	167	149	157
170	mother	191	201	127	131	133	137	240	240	140	144	209	211	148	148	137	145	93	95	147	147	171	171	149	157
171	offspring	201	201	123	131	137	141	240	240	140	144	209	209	148	148	137	149	93	95	147	155	163	171	157	161
172	pot. Sire	197	201	123	131	137	141	232	240	140	144	209	209	148	156	145	149	95	95	0	0	159	163	157	161
173	pot. sire	195	195	127	131	133	141	236	240	140	144	209	209	148	152	137	149	95	97	155	155	159	167	157	157
174	mother	195	205	127	127	133	141	236	240	140	144	209	209	148	152	137	141	93	95	155	155	163	175	157	165
175	offspring	195	205	127	131	133	133	236	240	140	144	207	209	148	152	137	141	93	93	155	155	159	163	165	165
176	offspring	201	205	127	131	133	133	236	240	140	140	209	209	148	152	137	141	93	95	155	155	163	163	165	165

## Sheet: trios
Code offspring	Code Mother	Code Father	Exclusion rule	Trio loci compared	Trio loci mismatching	Trio LOD score	Trio confidence levels	First parent nonexclusion probability	Second parent nonexclusion probability
9	8	125	relaxed	12	0	6.42504	95	0.027236	0.00133514
12	11	172	strict	11	0	5.77703	95	0.0139207	0.000858839
17	16	26	best match	11	1	2.56026	95	0.0164905	2.51855e-05
18	16	26	relaxed	12	0	10.0642	95	0.0185766	2.54141e-05
23	22	26	relaxed	12	0	8.54461	95	0.0179035	0.00037285
25	24	172	strict	11	0	9.23465	95	0.0273516	0.000116606
29	28	140	relaxed	11	0	6.55488	95	0.00559899	0.000348414
31	30	100	strict	12	0	13.0858	95	0.00182499	1.21101e-05
33	32	172	strict	11	0	6.35184	95	0.0222122	0.000722594
38	37	140	relaxed	11	0	6.89652	95	0.00356881	0.00016033
40	39	56	strict	12	0	9.68872	95	0.00983001	4.38511e-05
44	43	56	strict	12	0	11.3111	95	0.00979475	1.36974e-05
46	45	131	strict	11	0	6.76188	95	0.01725	0.000135958
47	45	172	strict	11	0	6.40051	95	0.0264533	0.000843956
51	50	56	strict	12	0	9.66366	95	0.0248871	6.21221e-05
52	50	139	strict	12	0	9.10856	95	0.00518969	2.9715e-05
54	53	131	strict	11	0	9.07156	95	0.018147	9.99186e-05
55	53	172	strict	11	0	5.74932	95	0.0253553	0.00132038
59	58	125	relaxed	12	0	10.8829	95	0.00797253	8.29034e-05
61	60	56	not solved	11	2	-1.01483	0	0.0413787	6.79312e-05
62	60	57	tie	12	0	12.4768	95	0.00315791	1.1766e-05
64	63	5	strict	11	0	7.15457	95	0.00280927	0.000353222
65	63	172	strict	11	0	7.44748	95	0.0302347	0.000294083
69	68	140	strict	11	0	8.34537	95	0.0171969	3.6775e-05
71	70	56	relaxed	12	0	10.4009	95	0.00152738	5.44547e-05
72	70	155	relaxed	12	0	6.87232	95	0.0234729	0.000942608
74	73	131	strict	11	0	7.55785	95	0.0393486	0.000316377
75	73	172	best match	11	1	1.34967	95	0.0512054	0.00131753
79	78	56	strict	12	0	10.6745	95	0.00915384	1.82094e-05
80	78	34	relaxed	12	0	5.42707	95	0.0541921	0.000960651
82	81	131	strict	11	0	7.24526	95	0.00702792	0.000401038
83	81	172	strict	11	0	5.54016	95	0.0155426	0.00137879
87	86	132	relaxed	12	0	7.99302	95	0.00190119	0.000263434
89	88	155	relaxed	12	0	5.89825	95	0.0151759	0.00123737
91	90	131	strict	11	0	8.4349	95	0.00734789	0.000130611
92	90	172	strict	11	0	5.81169	95	0.0155419	0.000610048
96	95	34	best match	12	1	3.88999	95	0.0464457	0.000220573
98	97	151	strict	12	0	10.5465	95	0.0131447	1.51831e-05
99	97	172	strict	11	0	6.55126	95	0.019941	0.000700168
103	102	125	relaxed	12	0	8.57942	95	0.00756624	0.000303999
105	104	56	best match	10	1	4.34672	95	0.023814	4.05733e-06
110	109	26	strict	12	0	13.4688	95	0.0165873	9.85236e-07
112	111	172	strict	11	0	8.45774	95	0.0189175	0.000181941
117	116	155	strict	11	0	9.42822	95	0.0548464	8.37368e-05
121	120	139	strict	12	0	8.69749	95	0.0105221	4.83874e-05
123	122	172	strict	11	0	7.98691	95	0.0149235	0.000212239
128	127	56	strict	12	1	9.83831	95	0.0051016	6.41759e-05
130	129	76	relaxed	12	0	7.09508	95	0.0376277	0.00143707
134	133	140	strict	11	0	10.4895	95	0.00697442	8.85745e-06
136	135	34	strict	12	0	6.64458	95	0.00456112	0.000436513
138	137	172	strict	11	0	5.88712	95	0.0232939	0.0021641
142	141	139	best match	12	1	8.53676	95	0.00957893	8.58374e-08
144	143	131	strict	11	0	5.54793	95	0.00301298	0.000149447
145	143	172	strict	11	0	5.98481	95	0.0222774	0.000810067
146	143	172	best match	11	1	2.79337	95	0.0113232	0.00012953
150	149	56	strict	12	0	9.09639	95	0.00572517	6.18448e-05
154	153	107	strict	12	0	11.7664	95	0.00690273	4.64744e-06
159	158	107	not solved	12	1	1.75654	95	0.00768728	0.00152554
163	162	131	best match	11	1	3.73108	95	0.00162374	1.68846e-07
164	162	172	best match	11	1	2.17689	95	0.0137713	0.000109066
168	167	56	strict	12	0	11.1392	95	0.0108166	2.27902e-05
169	167	115	strict	12	0	10.5465	95	0.00287875	0.000123446
171	170	172	strict	11	0	7.8869	95	0.0116027	0.000195828
175	174	140	relaxed	11	0	6.13417	95	0.0095606	0.000779085
176	174	85	strict	12	0	7.56293	95	0.00288633	0.000821014
